# Supplementary material for: Modelling the Bioaccumulation of Ciguatoxins in Parrotfish on the Great Barrier Reef Reveals Why Biomagnification Is Not a Property of Ciguatoxin Food Chains
Source: Toxins (Basel). 2025 Jul 30;17(8):380. doi: 10.3390/toxins17080380 (PMC12390024; doi:10.3390/toxins17080380)
Supplement: Supplementary file 1 [file toxins-17-00380-s001.zip]

Archive with 1 entries (1 files):
- toxins-3733948-supplementary.pdf
